# Supplementary material for: The cognitive adaptability and resiliency employment screener (CARES): tool development and testing
Source: Front Psychiatry. 2023 Sep 29;14:1254147. doi: 10.3389/fpsyt.2023.1254147 (PMC10570752; doi:10.3389/fpsyt.2023.1254147)
Supplement: Supplementary file 1 [file Data_Sheet_1.zip]

Archive with 5 entries (5 files):
- Appendix 1_CARES_Original 75 items.docx
- Appendix 2_CARES Descriptives_Phase 1.docx
- Appendix 3_CARES_Descriptives_Phase 2.docx
- Appendix 4_CARES_Retained Items.docx
- Appendix 5. HTMT Table.docx
